# Supplementary material for: Achieving 87% of Theoretical Output Charge Density by Optimizing Charge Behaviors in Polydimethylsiloxane/CaCu3Ti4O12-Based Triboelectric Nanogenerators
Source: Research (Wash D C). 2025 Oct 9;8:0921. doi: 10.34133/research.0921 (PMC12508525; doi:10.34133/research.0921)
Supplement: Supplementary 1 — Figs. S1 to S15 Notes S1 to S4 Tables S1 and S2 Movies S1 to S3 References [42–50] [file research.0921.f1.zip]

Archive with 4 entries (4 files):
- Movie S1.mp4
- Movie S2.mp4
- Movie S3.mp4
- Supplementary Material.docx
